# Supplementary material for: Psychosocial burdens and unmet supportive care needs of partners and relatives of individuals with Li‐Fraumeni syndrome: A mixed‐methods study
Source: J Genet Couns. 2025 Nov 28;34(6):e70148. doi: 10.1002/jgc4.70148 (PMC12662767; doi:10.1002/jgc4.70148)
Supplement: Supplementary file 1 — Data S1: [file JGC4-34-0-s001.zip]

Archive with 2 entries (2 files):
- renamed_0c425.docx
- renamed_ff7e6.pdf
